# Supplementary material for: Staphylococcus aureus binding to Seraph® 100 Microbind® Affinity Filter: Effects of surface protein expression and treatment duration
Source: PLoS One. 2023 Mar 17;18(3):e0283304. doi: 10.1371/journal.pone.0283304 (PMC10022791; doi:10.1371/journal.pone.0283304)
Supplement: S1 Table — (XLSX) [file pone.0283304.s001.xlsx]

## Sheet: data
S1 Table│Binding activity of S. aureus Newman to Seraph micro columns
	bacterial cell count/ml			mean (bacterial cell count/ml)	SEM	mean (total bacterial cell count)	SEM
	Replicate 1	Replicate 2	Replicate 3
NaCl (original)	712000	454300	455700	540667	85667.6	2.70333e+06	428338
Eluate I	162700	178200	180000	173633	5491.31	868167	27456.5
Eluate II	152600	156700	105500	138267	16426	691333	82130.1
Eluate III	1700	2200	2700	2200	288.675	11000	1443.38
Elutae I + II + III	317000	337100	288200	314100	14190.5	1570500	70952.4
NaCl (bound bacteria/ml)	395000	117200	167500	226567	85459.3	1.13283e+06	427296
Plasma (original)	561750	579250	570750	570583	5052.5	2.85292e+06	25262.5
Eluate I	192750	185000	205500	194417	5976.23	972083	29881.1
Eluate II	341750	282750	297000	307167	17774.2	1.53583e+06	88871.2
Eluate III	23000	8250	9500	13583.3	4722.14	67916.7	23610.7
Elutae I + II + III	557500	476000	512000	515167	23580.2	2.57583e+06	117901
Plasma (bound bacteria/ml)	4250	103250	58750	55416.7	28627.4	277083	143137

## Sheet: t-test
t-test (added vs bound)	(of log2 transformed and Z-score standardized numbers, p-threshould: 0.05)
	result	p value
NaCl	+	0.0472
plasma	-	0.0934
t-test (NaCl vs plasma)	(of log2 transformed and Z-score standardized numbers, p-threshould: 0.05)
	result	p value
	-	0.23734
