# Supplementary material for: Staphylococcus aureus binding to Seraph® 100 Microbind® Affinity Filter: Effects of surface protein expression and treatment duration
Source: PLoS One. 2023 Mar 17;18(3):e0283304. doi: 10.1371/journal.pone.0283304 (PMC10022791; doi:10.1371/journal.pone.0283304)
Supplement: S2 Table — (XLSX) [file pone.0283304.s002.xlsx]

## Sheet: data
Table S2 │Binding activity of different S. aureus mutants to Seraph micro columns
	bacterial cell count/ml			mean (total bacterial cell count/ml)	SEM	mean (total bacterial cell count)	SEM
	Replicate 1	Replicate 2	Replicate 3
wild type	746100	747600	824900	772867	26020.3	1.93217e+06	65050.7
Eluate I	123300	166600	213600	167833	26074.7	419583	65186.6
Eluate II	90500	144500	167400	134133	22796.2	335333	56990.6
Eluate III	2600	2100	1700	2133.33	260.342	5333.33	650.854
Elutae I + II + III	216400	313200	382700	304100	48221.8	760250	120555
wt bound bacteria	529700	434400	442200	468767	30549.8	1.17192e+06	76374.4
sigB mutant	783900	617900	765900	722567	52590.7	1.80642e+06	131477
Eluate I	163400	205800	185000	184733	12240.6	461833	30601.4
Eluate II	130100	132500	151300	137967	6702.57	344917	16756.4
Eluate III	500	1000	1800	1100	378.594	2750	946.485
Elutae I + II + III	294000	339300	338100	323800	14904	809500	37260.1
sigB mutant bound	489900	278600	427800	398767	62700.7	996917	156752
saeS mutant	708400	668100	774200	716900	30921.9	1792250	77304.7
Eluate I	113900	113300	195100	140767	27167.2	351917	67918
Eluate II	114400	158000	105300	125900	16263.6	314750	40658.9
Eluate III	1200	1500	2600	1766.67	425.572	4416.67	1063.93
Elutae I + II + III	229500	272800	303000	268433	21329.7	671083	53324.2
saeS mutant bound	478900	395300	471200	448467	26676.1	1.12117e+06	66690.3
sarA mutant	423000	376200	347800	382333	21923.9	955833	54809.8
Eluate I	62900	66700	52800	60800	4147.69	152000	10369.2
Eluate II	62900	53000	43300	53066.7	5658.13	132667	14145.3
Eluate III	2300	1300	600	1400	493.288	3500	1233.22
Elutae I + II + III	128100	121000	96700	115267	9506.9	288167	23767.2
sarA mutant bound	294900	255200	251100	267067	13966.9	667667	34917.3
lgt mutant	840400	759000	758500	785967	27217	1.96492e+06	68042.6
Eluate I	259200	174100	188100	207133	26345.2	517833	65862.9
Eluate II	150800	178000	124300	151033	15502.3	377583	38755.7
Eluate III	1400	4200	3000	2866.67	811.035	7166.67	2027.59
Elutae I + II + III	411400	356300	315400	361033	27813.7	902583	69534.2
lgt mutant bound	429000	402700	443100	424933	11838.4	1.06233e+06	29596

## Sheet: ANOVA  and t-test
ANOVA (of % reduction)	(of log2 transformed and Z-score standardized numbers; p-threshould: 0.05)
	wt1	wt2	wt3	sigB1	sigB2	sigB3	saeS1	saeS2	saeS3	sarA1	sarA2	sarA3	lgt1	lgt2	lgt3	ANOVA Significant ?	ANOVA p value
	1.25091	-0.222571	-0.815386	0.313071	-2.08832	-0.513006	0.889995	-0.0896175	0.117505	1.11711	0.91606	1.37418	-1.17526	-0.89123	-0.183438	-	0.0742195
t-test (added vs eluted)	(of log2 transformed and Z-score standardized numbers, p-threshould: 0.05)
	result	p value
wild type	+	0.0214339
sigB mutant	+	0.0185636
saeS mutant	+	0.00515385
sarA mutant	+	0.0012321
lgt mutant	+	0.00388547
