# Supplementary material for: Staphylococcus aureus binding to Seraph® 100 Microbind® Affinity Filter: Effects of surface protein expression and treatment duration
Source: PLoS One. 2023 Mar 17;18(3):e0283304. doi: 10.1371/journal.pone.0283304 (PMC10022791; doi:10.1371/journal.pone.0283304)
Supplement: S3 Table — (XLSX) [file pone.0283304.s003.xlsx]

## Sheet: Data
Table S3 │ S. aureus binding activity to Seraph during a prolonged treatment period
	total bacterial cell number in 1000 ml Plasma (unbound bacteria)				total bacterial cell number bound to Seraph				bound bacteria/ml beads				percent removal (%)
sampling points	Donor 1	Donor 2	Donor 3	Donor 4	Donor 1	Donor 2	Donor 3	Donor 4	Donor 1	Donor 2	Donor 3	Donor 4	Donor 1	Donor 2	Donor 3	Donor 4	Mean (cells per 1000 mL plasma)	SEM (cells per 1000 mL plasma)	Mean (percent removal (in %))	Mean (bound bacteria/ml beads)
start 0'	403000000	1110000000	438500000	497000000													612125000	1.67086e+08
10'	346000000	224000000	356000000	400500000	57000000	886000000	82500000	96500000	570000	8860000	825000	965000	14.1439	79.8198	18.8141	19.4165	331625000	3.77797e+07	33.0486	2805000
60'	207500000	252000000	281000000	342000000	195500000	858000000	157500000	155000000	1955000	8580000	1575000	1550000	48.5112	77.2973	35.9179	31.1871	270625000	2.81864e+07	48.2284	3415000
120'	147000000	213500000	190500000	219000000	256000000	896500000	248000000	278000000	2560000	8965000	2480000	2780000	63.5236	80.7658	56.5564	55.9356	192500000	1.63745e+07	64.1953	4196250
240'	99000000	34000000	31000000	71500000	304000000	1076000000	407500000	425500000	3040000	10760000	4075000	4255000	75.4342	96.9369	92.9304	85.6137	58875000	1.62409e+07	87.7288	5532500
360'	93000000	500000	7000000	51000000	310000000	1109500000	431500000	446000000	3100000	11095000	4315000	4460000	76.9231	99.955	98.4036	89.7384	37875000	2.15275e+07	91.255	5742500
480'	80000000	0	22500000	13000000	323000000	1110000000	416000000	484000000	3230000	11100000	4160000	4840000	80.1489	100	94.8689	97.3843	28875000	1.76545e+07	93.1005	5832500
600'	79500000	500000	15500000	0	323500000	1109500000	423000000	497000000	3235000	11095000	4230000	4970000	80.273	99.955	96.4652	100	23875000	1.88871e+07	94.1733	5882500
1080'	0				403000000								100

## Sheet: ANOVA and t-tests
ANOVA of all bacterial cell numbers
	+	p=0.00048
Students t-tests
time compared with start time (0min)	statistical significant difference	p value
10 min	-	0.22011
60 min	-	0.062
120 min	+	0.01165
240 min	+	0.01344
360 min	-	0.06735
480 min	+	0.04408
600 min	-	0.14479
